# Supplementary material for: TS: a powerful truncated test to detect novel disease associated genes using publicly available gWAS summary data
Source: BMC Bioinformatics. 2020 May 4;21:172. doi: 10.1186/s12859-020-3511-0 (PMC7199321; doi:10.1186/s12859-020-3511-0)
Supplement: Supplementary file 1 — Additional file 1 The TS and the other comparison methods are applied to the SCZ data. [file 12859_2020_3511_MOESM1_ESM.csv]

GENE	CHR	TS	aSPU	GATES	GW	sig
SLC45A1	1	<1e-07	9.99999000001e-07	0.000231773343145433	5.09024782301972e-08	1.299e-08
PTPRF	1	<1e-07	1.1999988000012e-05	4.60875633171945e-05	2.1791985449493e-06	4.97e-10
LRRC8C	1	<1e-07	0.0635936406359364	0.0507423279603266	0.028496106807532	0.007843
DPYD	1	<1e-07	9.99999000001e-07	5.44797020338424e-06	1.67098439529667e-08	3.429e-13
DPYD-AS1	1	<1e-07	9.8999901000099e-05	0.000859859721660031	3.86884590100056e-05	4.053e-06
KCND3	1	<1e-07	0.000335999664000336	0.00857448644063649	7.97899314366468e-05	0.0002786
VPS45	1	<1e-07	4.4999955000045e-05	1.94994618779916e-05	0.000314301866869759	2.556e-09
KCNN3	1	<1e-07	0.000108999891000109	0.000401243133879591	0.000101094757403608	6.765e-06
CEP170	1	<1e-07	9.99999000001e-07	9.43390354089426e-07	2.31016430950011e-06	4.631e-07
SDCCAG8	1	<1e-07	9.99999000001e-07	8.243037173304e-06	1.32627130389196e-08	1.788e-08
LOC102724552	1	<1e-07	9.99999000001e-07	4.18945709261723e-06	7.29992934718822e-09	5.33e-09
RPS14P3	1	<1e-07	0.193980601939806	0.0907329115468773	0.0961871243644381	0.02499
NKAIN1	1	<1e-07	0.000271999728000272	0.000232054035749609	0.000186263730789671	3.772e-05
PPCS	1	<1e-07	0.263473652634737	0.850620390683539	0.135150452395151	0.1199
KDM4A	1	<1e-07	2.999997000003e-06	2.08255067653628e-05	1.96007886437568e-07	4.97e-10
MIR6079	1	<1e-07	0.000484999515000485	0.000934210327599018	0.000179765099452944	0.0001361
DMAP1	1	<1e-07	0.0196980301969803	0.00747396040038703	0.019688137926946	0.001618
MIR137HG	1	<1e-07	9.99999000001e-07	9.01708932097306e-07	1.90778295855634e-08	2.825e-17
SARS	1	<1e-07	0.552544745525447	0.487971069833209	0.412362493126226	0.0623
MIR4256	1	<1e-07	0.0053994600539946	0.0274702463803549	0.00364895876652053	0.006316
MRPS21	1	<1e-07	9.99999000001e-07	1.06829748254759e-06	4.53358089845812e-05	2.412e-07
PMF1-BGLAP	1	<1e-07	0.216278372162784	0.262829776326693	0.108470172677891	0.04898
BGLAP	1	<1e-07	0.224177582241776	0.262829776326693	0.108470172677891	0.04898
METTL18	1	<1e-07	0.0387961203879612	0.0261538773118371	0.0148056496279783	0.004679
C1orf112	1	<1e-07	0.0370962903709629	0.0261624281989848	0.015863885914965	0.004679
LINC01657	1	<1e-07	0.0113988601139886	0.00425736481203565	0.00703398307199921	0.0005028
SCARNA3	1	<1e-07	0.0268973102689731	0.0198585354819908	0.0128429405951936	0.0002982
MDM4	1	<1e-07	0.0014998500149985	0.00126316788706421	0.000714698095129362	0.0002465
C1orf132	1	<1e-07	9.99999000001e-07	1.90097962954571e-06	1.91378133700598e-07	4.114e-07
MIR29C	1	<1e-07	6.999993000007e-06	0.00019311132067615	1.88445573202345e-07	1.308e-06
MIR4677	1	<1e-07	9.99999000001e-07	2.38498112618006e-07	1.88213289731287e-07	6.398e-08
MALRD1	2	<1e-07	0.0005999400059994	0.074631237538933	0.000182898792867946	0.00104
CTNNA3	2	<1e-07	0.41025897410259	0.277618638946166	0.162872503802272	0.0009712
CDH23	2	<1e-07	9.99999000001e-07	3.2445287564429e-06	3.29919976227444e-07	1.534e-07
CELF2	2	<1e-07	0.136086391360864	0.155019697018039	0.0423690213567138	0.002334
FAM35A	2	<1e-07	0.106689331066893	0.0638284874073998	0.103913745351498	0.01008
ZWINT	2	<1e-07	4.999995000005e-05	1.61932765907082e-05	7.05259858520143e-05	3.003e-10
SFTPD	2	<1e-07	0.265373462653735	0.242477612802686	0.162324648062837	0.1205
MAT1A	2	<1e-07	0.567443255674433	0.791378141263391	0.374252266023007	0.1565
CAT	3	<1e-07	3.999996000004e-06	0.00107450419086205	2.89432559961635e-07	0.0001885
KCNC1	3	2.6e-06	7.999992000008e-06	1.20189555028742e-06	5.75735978780578e-06	7.631e-08
SNORA88	3	<1e-07	0.116988301169883	0.0745446626086448	0.072723440956709	0.01256
ZFP91-CNTF	3	<1e-07	0.0127987201279872	0.00778728559194901	0.00690534794258463	0.001382
CNTF	3	<1e-07	0.0088991100889911	0.00651895785054396	0.00520355452484637	0.001382
DEFB108B	3	<1e-07	0.0007999200079992	0.00253084891305622	0.000100628162242255	5.895e-07
FZD4	3	<1e-07	0.0317968203179682	0.0386422916559439	0.0188075986604883	0.008216
MIR6756	3	<1e-07	0.345465453454655	0.29394552144343	0.188491690008268	0.02871
SOX5	4	<1e-07	0.000333999666000334	0.000278893368159832	0.000292226380932118	2.501e-06
KRT79	4	<1e-07	0.159284071592841	0.410822516297689	0.0812667933334264	0.1136
SMIM10L1	4	<1e-07	0.497350264973503	0.891859170623318	0.306226088151619	0.2079
KLHL42	4	<1e-07	0.0596940305969403	0.028222228797746	0.0214929635791081	0.002524
GLI1	4	<1e-07	0.897510248975102	0.8756153545386	0.689111741767229	0.2408
TTC41P	4	<1e-07	0.0022997700229977	0.00468295866852108	0.00101455387388949	0.001285
MIR3652	4	<1e-07	0.0037996200379962	0.00851109262626213	0.00263694001905656	0.003178
MIR3922	4	<1e-07	0.173182681731827	0.11989069390438	0.168508960182526	0.00494
UNC119B	4	<1e-07	0.296170382961704	0.241701220903444	0.169519024165895	0.04185
MIR4700	4	<1e-07	0.302069793020698	0.241701220903444	0.169519024165895	0.04185
ACADS	4	<1e-07	0.278572142785721	0.241809796610034	0.154962858161759	0.05334
PCDH9	5	<1e-07	0.0408959104089591	0.160135493767786	0.0127387992610239	0.0004038
LINC00434	5	<1e-07	5.3999946000054e-05	2.17936105284315e-05	0.000430783690994252	1.017e-11
DIAPH3	5	<1e-07	9.99999000001e-07	2.21621070749391e-05	5.63888948250827e-08	4.983e-13
TMTC4	5	<1e-07	0.057994200579942	0.031113433347058	0.0587801840198633	0.004351
LINC00463	5	<1e-07	0.937606239376062	0.936332598110557	0.774784063836626	0.2037
LINC00284	5	<1e-07	0.147285271472853	0.112648961538296	0.0758526609263286	0.03139
ALG11	5	<1e-07	0.0191980801919808	0.0258997122028677	0.00868695797651642	0.008031
LOC103191607	5	<1e-07	0.0817918208179182	0.082080925001457	0.0341318013182096	0.02198
DIAPH3-AS2	5	<1e-07	9.99999000001e-07	2.286688521595e-06	4.62350014882596e-08	1.215e-09
LIG4	5	<1e-07	0.0014998500149985	0.00614811185461265	0.00109416812256737	0.0009294
GPHN	6	<1e-07	0.017998200179982	0.004562477319231	0.0479165715160716	1.273e-05
NPAS3	6	<1e-07	9.99999000001e-07	5.96395371168842e-06	1.55805400844868e-12	5.36e-12
LOC101927062	6	<1e-07	9.99999000001e-07	4.79414624722762e-07	1.12412710806531e-07	3.35e-26
STRN3	6	<1e-07	1.999998000002e-05	0.00578304555540191	3.99890310196845e-06	3.425e-17
STXBP6	6	<1e-07	3.0999969000031e-05	0.000987517301249986	7.89317867244677e-06	7.289e-17
NOVA1	6	<1e-07	0.00020999979000021	9.7444624049685e-05	0.000874372129628315	4.603e-19
G2E3	6	<1e-07	9.99999000001e-07	2.52824675651079e-06	1.32118524787117e-07	3.76e-19
SCFD1	6	<1e-07	9.99999000001e-07	2.61891197988043e-06	1.22192826745859e-07	3.76e-19
HEATR5A	6	<1e-07	4.999995000005e-06	1.57078988046523e-06	7.90425133688766e-05	2.936e-18
NUBPL	6	<1e-07	9.99999000001e-07	0.000104181808437068	1.4280502978389e-10	9.526e-18
AKAP6	6	<1e-07	9.99999000001e-07	6.79934789793381e-06	1.61371138673871e-10	1.427e-07
RPPH1	6	<1e-07	0.002999700029997	0.00345156038915118	0.00133981619713874	0.0006017
RABGGTA	6	<1e-07	0.061993800619938	0.0245517610741913	0.0923758477166775	0.0001408
GZMH	6	<1e-07	0.0158984101589841	0.00862119622868246	0.00841436099582427	0.001586
LOC102724890	6	<1e-07	9.99999000001e-07	3.66526280251964e-07	1.21660606033913e-08	3.35e-26
COCH	6	<1e-07	9.99999000001e-07	2.70069724730373e-06	6.43937336786138e-08	6.679e-12
LOC100506071	6	<1e-07	9.99999000001e-07	2.70069724730373e-06	6.43937336786138e-08	6.679e-12
MIR624	6	<1e-07	2.7999972000028e-05	0.00303148629299017	8.67401416452085e-06	3.023e-17
AP4S1	6	<1e-07	9.99999000001e-07	0.000703018662972559	3.41884103755061e-07	5.566e-10
LOC101927124	6	<1e-07	9.99999000001e-07	3.59101017253272e-07	7.19926141368177e-07	2.936e-18
DTD2	6	<1e-07	2.999997000003e-06	4.70200907213837e-07	6.17698054672378e-06	6.703e-18
GPR33	6	<1e-07	9.99999000001e-07	3.52236986723388e-07	2.46179059359974e-08	1.347e-07
ARHGAP5-AS1	6	<1e-07	9.99999000001e-07	3.67135330867983e-08	9.34656096962527e-09	1.301e-08
ARHGAP5	6	<1e-07	9.99999000001e-07	7.74721571973592e-05	1.74229295824002e-06	1.465e-18
CIPC	6	<1e-07	0.0738926107389261	0.313737358698217	0.0337609243411412	0.05122
ADSSL1	6	<1e-07	0.420857914208579	0.446714552395163	0.269578342498858	0.1934
CEP170B	6	<1e-07	3.8999961000039e-05	1.23973184437145e-05	0.00755848150720484	1.995e-06
C14orf79	6	<1e-07	1.1999988000012e-05	1.8612027404023e-06	4.0621104132943e-05	4.602e-07
SLC12A6	7	<1e-07	0.543045695430457	0.348187101351103	0.302628648845058	0.008805
GALK2	7	<1e-07	0.0908909109089091	0.172371342226553	0.100872377952745	0.002301
MAGEL2	7	<1e-07	8.2999917000083e-05	2.16489874464356e-05	9.31178398710715e-05	3.351e-06
PWRN3	7	<1e-07	4.4999955000045e-05	4.17982750187107e-05	1.26679557899134e-05	4.013e-06
CTXN2	7	<1e-07	0.363263673632637	0.25030374230495	0.385082651889263	0.05502
DTWD1	7	<1e-07	6.0999939000061e-05	0.0425019319061826	1.88833622230979e-05	0.01614
TPM1	7	<1e-07	0.0784921507849215	0.0580575015664431	0.0480675749611703	0.01276
C16orf62	8	<1e-07	0.0026997300269973	0.000572992515410424	0.0126858416804367	1.3e-05
CPNE7	8	<1e-07	9.99999000001e-07	6.89120447069131e-07	2.04820008675721e-06	1.599e-07
NPIPA8	8	<1e-07	9.99999000001e-07	3.18896159940144e-06	1.72422257582738e-08	2.66e-07
MIR6511A4	8	<1e-07	9.99999000001e-07	2.67630108911133e-06	1.12681598418707e-06	2.66e-07
ZNF23	8	<1e-07	0.558344165583442	0.57199803355567	0.408015833436308	0.08161
SPATA33	8	<1e-07	1.1999988000012e-05	3.45168157505709e-06	8.19703606635969e-05	1.116e-06
ZZEF1	9	<1e-07	0.0071992800719928	0.00408521632000171	0.00222365482757536	2.569e-05
RBFOX3	9	<1e-07	7.999992000008e-06	0.000117720782463297	1.44266679225069e-06	6.002e-07
CLDN7	9	<1e-07	9.99999000001e-07	5.97313961074464e-06	1.05674900375396e-06	2.661e-07
LINC02001	9	<1e-07	0.0015998400159984	0.00590598074365733	0.000647300607312773	0.00093
SNORD7	9	<1e-07	0.0032996700329967	0.00590598074365733	0.000647300607312773	0.00093
PEX12	9	<1e-07	0.0027997200279972	0.00590598074365733	0.000647300607312773	0.00093
MMP28	9	2.7e-06	0.0030996900309969	0.00244519801832662	0.00186869735630779	0.0002518
C17orf50	9	<1e-07	0.0022997700229977	0.00198284414922517	0.000507474057717339	0.0002518
LRRC45	9	<1e-07	0.458754124587541	0.439116653991671	0.318352368814941	0.02937
DLGAP1	10	<1e-07	0.0013998600139986	0.000298966447653056	0.0121203913689463	2.154e-06
ROCK1	10	<1e-07	1.1999988000012e-05	6.96786538106724e-06	1.7406905744366e-05	1.208e-07
CDH19	10	<1e-07	2.2999977000023e-05	0.000109884207517365	6.05343749648934e-06	6.385e-06
ZBTB14	10	<1e-07	0.892610738926107	0.774289285167243	0.724118781320149	0.1533
SOCS6	10	<1e-07	0.200979902009799	0.104037296029214	0.162895545929206	0.008168
LINC01909	10	<1e-07	0.0807919208079192	0.0564884744311739	0.0879957460114891	0.008168
ZNF565	11	<1e-07	0.0483951604839516	0.0337123447204709	0.025805372538775	0.0001521
PRKD2	11	<1e-07	9.99999000001e-07	6.77354196349099e-05	1.53472094171781e-06	3.504e-06
RDH13	11	<1e-07	0.325267473252675	0.297429673025264	0.227415592595073	0.03668
WDR62	11	<1e-07	0.0024997500249975	0.00165424248998276	0.00180997426565732	0.0002752
MYPOP	11	<1e-07	3.999996000004e-06	1.86906120194101e-06	0.000266694394798872	8.253e-11
ADGRE1	11	<1e-07	0.0037996200379962	0.0125426280423369	0.00119852303912515	0.0004369
USHBP1	11	<1e-07	0.0137986201379862	0.00986414258336486	0.00919702299669845	0.0008391
RSPH6A	11	<1e-07	9.99999000001e-07	2.45047887486985e-06	1.43717050319404e-08	4.556e-07
IRF2BP1	11	<1e-07	9.99999000001e-07	2.53113941379093e-06	2.26363514124195e-05	8.253e-11
CCDC61	11	<1e-07	9.99999000001e-07	9.15270592432563e-07	4.10880367285316e-07	3.943e-10
MIR769	11	<1e-07	9.99999000001e-07	9.15270592432563e-07	4.10880367285316e-07	3.943e-10
LOC400706	11	<1e-07	9.99999000001e-07	4.47385202723576e-07	6.93514798023481e-07	3.032e-10
IGFL2-AS1	11	<1e-07	0.0006999300069993	0.000336525744593125	0.000462236159357698	1.757e-09
LOC93429	11	<1e-07	0.0055994400559944	0.00368045077616613	0.00302730543377172	3.072e-08
IGFL1	11	<1e-07	9.99999000001e-07	4.20154388119518e-05	1.96336540203568e-06	1.146e-05
HIF3A	11	<1e-07	6.999993000007e-06	1.09091146536829e-05	2.88888648203312e-06	2.208e-06
ELSPBP1	11	<1e-07	0.728227177282272	0.50857322156061	0.513107097322871	0.1834
RUVBL2	11	<1e-07	0.27017298270173	0.171810001907354	0.252627255721006	0.03872
MIR6798	11	<1e-07	0.22977702229777	0.147575502462004	0.243841671676863	0.03318
FLT3LG	11	<1e-07	0.362263773622638	0.329197797145831	0.206796668994878	0.07303
SNORD32A	11	<1e-07	0.361363863613639	0.329197797145831	0.211186520363733	0.107
TSKS	11	<1e-07	0.356364363563644	0.264251917275431	0.188041708053432	0.04238
KIR2DL4	11	<1e-07	0.531846815318468	0.453895412753127	0.310149642446615	0.08759
NLRP2	11	<1e-07	0.0153984601539846	0.207169992874242	0.00517048352631697	0.02096
GP6	11	<1e-07	0.267673232676732	0.175652451647277	0.173592932683265	0.02096
MYT1L	12	<1e-07	6.999993000007e-06	0.00208340667265699	3.23682165115358e-06	2.625e-17
DPP10	12	<1e-07	0.468353164683532	0.35214195814428	0.284384742282671	0.002458
REEP1	12	<1e-07	0.756924307569243	0.659481415764516	0.536275307764271	0.01077
NPHP1	12	2.7e-06	9.99999000001e-07	2.29105111411897e-06	3.38191887827577e-08	4.825e-07
LOC100507334	12	<1e-07	9.99999000001e-07	9.62634884269159e-06	1.01242013321564e-06	2.063e-06
MYO7B	12	<1e-07	0.258374162583742	0.171727008326901	0.120190631155641	0.02051
NMS	12	<1e-07	0.283371662833717	0.137533424879676	0.136603779972613	0.01172
LIMS3	12	<1e-07	8.999991000009e-06	2.36943278292415e-06	5.58022077612463e-06	7.657e-07
MIR4267	12	<1e-07	9.99999000001e-07	9.63490093478139e-07	1.48865683113897e-08	5.541e-07
MALL	12	<1e-07	9.99999000001e-07	2.35299621112542e-06	1.10479423387488e-08	5.541e-07
MIR4436B1	12	<1e-07	9.99999000001e-07	2.35299621112542e-06	1.10479423387488e-08	5.541e-07
GPR17	12	<1e-07	0.147585241475852	0.196356836578303	0.0700146267746229	0.02051
CST7	13	<1e-07	0.118388161183882	0.250964945928868	0.0534201286424347	0.03357
AURKA	13	<1e-07	0.0875912408759124	0.0459551660660368	0.0428522328279477	0.001063
EDN3	13	<1e-07	0.98980101989801	0.953109058147852	0.928170372369813	0.5874
CDH26	13	<1e-07	0.156084391560844	0.0882841191930992	0.167176489409914	0.002138
D21S2088E	14	<1e-07	0.757024297570243	0.657066494370247	0.515914294514814	0.009667
UBE2G2	14	<1e-07	0.989301069893011	0.992543616298376	0.916141600384743	0.2287
TBC1D22A	15	<1e-07	0.0006999300069993	0.000490200457184558	0.000166782264267806	2.708e-05
SYN3	15	<1e-07	0.0438956104389561	0.0135888045071379	0.0412186886349111	2.664e-05
HMOX1	15	<1e-07	0.911108889111089	0.885105351727578	0.806135390580391	0.2801
TBC1D22A-AS1	15	<1e-07	0.000668999331000669	0.000350963466340113	0.000954698658403919	9.392e-05
SBF1	15	<1e-07	0.712828717128287	0.890862088843262	0.503624119935207	0.1045
GRM7	16	<1e-07	9.1999908000092e-05	0.000174635798921197	2.10857280389387e-05	1.122e-06
FBLN2	16	<1e-07	3.3999966000034e-05	0.000176930128129845	4.13301759927265e-06	7.425e-06
CACNA2D3	16	<1e-07	0.193480651934807	0.195082487814931	0.0624183456615722	0.000586
ROBO2	16	<1e-07	0.121387861213879	0.20819497598245	0.0402657925565644	0.0001194
ROBO1	16	<1e-07	0.494950504949505	0.37156349324547	0.206418174880739	0.0006129
CADM2	16	<1e-07	0.0133986601339866	0.0558569665706917	0.00433737510102805	6.112e-05
LOC101927394	16	<1e-07	0.101189881011899	0.0793428256552197	0.037557331332516	0.003701
THRB	16	<1e-07	0.0028997100289971	0.00417927332509844	0.000565380735109255	5.341e-05
FAM107A	16	<1e-07	1.0999989000011e-05	2.97699835204585e-05	6.82098108950591e-06	1.886e-06
JAGN1	16	<1e-07	5.999994000006e-06	1.07035469084104e-06	1.60607731514162e-06	1.532e-07
IQCF1	16	<1e-07	0.457154284571543	0.825371438572861	0.281180935945704	0.3109
FAM3D	16	<1e-07	5.999994000006e-06	6.5041555192321e-05	1.85164244104197e-06	1.886e-06
SLC30A9	17	<1e-07	0.653834616538346	0.886706069457174	0.423356142458806	0.08338
EXOC1	17	<1e-07	0.015998400159984	0.00639794348111203	0.0189122971207785	0.001365
IGFBP7	17	<1e-07	0.773822617738226	0.888151783477654	0.611178325882657	0.08916
C4orf48	17	<1e-07	1.3999986000014e-05	1.05326746612097e-05	7.11171601497362e-06	1.323e-06
ARL15	18	<1e-07	6.5999934000066e-05	0.00291405010587883	1.96210567038335e-05	9.091e-13
NIPBL	18	<1e-07	0.0117988201179882	0.0157334253450201	0.00672645276349271	0.0009221
NDUFS4	18	<1e-07	0.000904999095000905	0.00303812841196352	0.000338532565777205	6.579e-05
SEMA5A-AS1	18	<1e-07	0.0087991200879912	0.00344417668270114	0.0133231528650262	0.0005071
FST	18	<1e-07	0.000186999813000187	0.000554573277874654	6.12050825465893e-05	0.0001026
LINC01033	18	<1e-07	0.0618938106189381	0.0407110487399762	0.0206965566118012	8.557e-09
FAM159B	18	<1e-07	0.120587941205879	0.0894026211744945	0.0654440311688576	0.0229
GMDS	19	<1e-07	0.037996200379962	0.141833255471839	0.0105703865710016	3.614e-05
LYRM4	19	<1e-07	0.0027997200279972	0.00178302894948816	0.00151946658720858	5.882e-05
FARS2	19	<1e-07	0.0191980801919808	0.00469816101590914	0.0387973968244515	5.882e-05
ZKSCAN8	19	<1e-07	0.109189081091891	0.102437046087188	0.0895285046150607	0.01901
MUC22	19	<1e-07	9.99999000001e-07	0.00121774582945127	2.4797698993782e-08	1.927e-08
HCG22	19	<1e-07	9.99999000001e-07	1.59450623111647e-06	7.33360479010514e-08	8.375e-08
MTCH1	19	<1e-07	0.272072792720728	0.17839256379546	0.161032092620198	0.0395
LOC101927020	19	<1e-07	0.97960203979602	0.853168163096075	0.871672321913113	0.5057
NFE2L3	20	<1e-07	0.76952304769523	0.667575999343664	0.580206301449234	0.2731
ETV1	20	<1e-07	0.698830116988301	0.625804765305728	0.447037277428905	0.0553
C7orf69	20	<1e-07	0.0005999400059994	0.0683144074046151	0.00047047704288155	0.01448
C7orf65	20	<1e-07	0.0075992400759924	0.00521693719419461	0.00529391089829256	0.001086
C7orf57	20	<1e-07	6.999993000007e-06	5.37282734125397e-05	3.06932173144148e-06	3.856e-06
RBPMS-AS1	21	<1e-07	0.180681931806819	0.101410204191826	0.145239374121333	0.0192
LINC00293	21	<1e-07	0.0176982301769823	0.0152026543850486	0.00848965834057813	0.003012
PTENP1-AS	22	<1e-07	0.898510148985102	0.621256908945897	0.71245767042298	0.1798
SPATA31A5	22	<1e-07	4.999995000005e-06	2.18388079328757e-07	1.95440984929185e-06	5.466e-08
FAM74A6	22	2.7e-06	1.5999984000016e-05	0.0242273233287551	3.60569095519875e-06	3.365e-08
ANKRD20A2	22	<1e-07	9.99999000001e-07	1.29771842698344e-06	2.71859564748844e-07	3.114e-08
FAM95B1	22	2.7e-06	9.99999000001e-07	5.74550214345912e-07	1.46489718577669e-07	1.873e-07
TARS2	1	5.6e-06	9.99999000001e-07	8.72013485307786e-07	8.50366764033819e-06	2.228e-07
AKT3	1	2.8e-06	9.99999000001e-07	7.24444730231119e-07	3.65835910454138e-08	8.707e-08
CTSK	1	5.6e-06	9.99999000001e-07	1.76589413089764e-06	8.86444242653717e-06	4.21e-07
RBBP5	1	2.8e-06	9.99999000001e-07	2.31037950537866e-05	1.901695744988e-06	2.4e-06
MIR29B2	1	2.8e-06	9.99999000001e-07	0.00019311132067615	1.88445573202345e-07	1.308e-06
LOC148696	1	2.8e-06	9.99999000001e-07	1.90097962954571e-06	1.91378133700598e-07	4.114e-07
ARMC4	2	0.000138	9.99999000001e-07	5.34839243970459e-06	5.15132261769136e-06	9.279e-07
COMMD3	2	2.8e-05	9.99999000001e-07	1.55680480195664e-06	1.79697240421106e-07	2.7e-07
COMMD3-BMI1	2	2.7e-05	9.99999000001e-07	2.19919279412773e-06	2.19574508131259e-07	2.7e-07
MACROD1	3	8.4e-06	9.99999000001e-07	6.02998224241454e-07	4.36805374093296e-07	2.584e-08
KCNJ11	3	8.4e-06	9.99999000001e-07	1.07435974626275e-05	2.42286048002249e-06	3.467e-06
FLRT1	3	8.4e-06	9.99999000001e-07	7.46700957802183e-07	2.87597690621455e-07	6.539e-08
SERP2	5	1.79e-05	9.99999000001e-07	1.45766656084229e-05	1.21259369445336e-06	5.667e-06
LOC105370203	5	2.8e-06	9.99999000001e-07	1.94235986830943e-06	4.71097494680883e-07	9.835e-07
CPPED1	8	3.64e-05	9.99999000001e-07	6.47472431497698e-05	5.93942558246852e-07	2.632e-06
IL21R	8	0.000112	9.99999000001e-07	3.64273529329146e-06	4.54143294204012e-06	9.269e-08
SNORD68	8	2.8e-06	9.99999000001e-07	2.78675351167384e-07	3.0835345565805e-07	1.558e-07
DUXA	11	2.8e-05	9.99999000001e-07	1.3716707170358e-06	1.007356212257e-05	3.138e-07
SYMPK	11	2.8e-05	9.99999000001e-07	4.31855455306347e-06	5.95650523980818e-06	8.253e-11
FOXA3	11	2.8e-06	9.99999000001e-07	2.62312774565131e-06	1.44551324141452e-07	8.253e-11
PGLYRP1	11	2.8e-06	9.99999000001e-07	6.68799615830679e-07	3.48703739661005e-07	3.943e-10
IGFL4	11	2.8e-06	9.99999000001e-07	7.02712570980347e-07	1.08070168806301e-06	5.801e-10
DACT3	11	2.8e-06	9.99999000001e-07	1.3850996909906e-05	1.45536357924473e-07	3.504e-06
LINC01370	13	2.8e-05	9.99999000001e-07	0.00815292159614662	1.91645385744341e-06	0.002323
SNX18	18	8.4e-06	9.99999000001e-07	1.04130262601378e-06	2.03154134259531e-05	6.265e-08
MIR7159	19	0.00053	9.99999000001e-07	1.14977433467237e-05	7.5544161631802e-06	1.663e-06
PKD1L1	20	5.6e-05	9.99999000001e-07	4.46095560560124e-05	1.05149676510319e-06	3.856e-06
SP8	20	5.6e-05	9.99999000001e-07	2.31393505161521e-06	3.43713537076518e-07	1.643e-07
ZNF658B	22	5.6e-06	9.99999000001e-07	3.46958261448362e-07	1.70353522388478e-06	4.098e-08
GXYLT1P3	22	5.6e-06	9.99999000001e-07	9.08815894221842e-07	2.69932082130886e-07	8.521e-08
ANP32E	1	5.6e-06	9.99999000001e-06	8.12818940841757e-07	4.7943859194266e-05	6.248e-08
CA14	1	1.12e-05	1.2999987000013e-05	1.0906543750076e-06	0.000126197360965641	7.219e-08
APH1A	1	2.8e-06	1.0999989000011e-05	1.08084195522764e-06	3.94337651576926e-05	7.219e-08
PRPF3	1	5.6e-06	9.99999000001e-06	1.30853474630997e-06	3.70231018997913e-05	2.412e-07
MIR6878	1	2.8e-05	6.999993000007e-06	2.11946919204498e-06	6.13418090086304e-05	5.735e-07
ECM1	1	2.8e-06	4.999995000005e-06	1.27849101006298e-06	0.000324877407423374	2.228e-07
FALEC	1	2.8e-06	3.999996000004e-06	1.28023123106365e-06	0.00035724379632196	2.228e-07
ARNT	1	2.8e-05	5.999994000006e-06	2.20697864470864e-06	3.99941282895888e-05	4.21e-07
BMI1	2	8.2e-06	4.999995000005e-06	1.87241916064858e-06	9.79530019318275e-08	2.7e-07
LOC100499489	2	5.6e-06	4.999995000005e-06	1.45564036184736e-06	1.5165048915522e-05	3.097e-07
NUCB2	3	2.25e-05	1.2999987000013e-05	2.62163607852185e-06	5.36006979512393e-06	9.449e-07
KRTAP5-7	3	2.8e-05	1.3999986000014e-05	2.70880120260031e-06	0.0001134625067305	3.057e-07
AHNAK2	6	5.6e-05	3.999996000004e-06	2.01034289423684e-06	1.30514503272853e-06	4.602e-07
ANKRD11	8	5.6e-05	6.999993000007e-06	2.40553242544094e-06	2.89411973564135e-06	8.239e-08
IL4R	8	1.12e-05	4.999995000005e-06	2.49397735042001e-06	1.01909407741463e-05	1.938e-07
DPEP1	8	8.4e-06	2.999997000003e-06	2.77504239926813e-06	2.45759124051226e-06	2.761e-07
ZIM3	11	2.8e-05	5.999994000006e-06	1.10056428399287e-06	1.78168086484298e-06	4.2e-07
FAM184B	17	2.8e-05	9.99999000001e-06	2.25428479289777e-06	3.27548024612323e-05	1.193e-07
DSTYK	1	0.000168	1.6999983000017e-05	0.00020325802619375	2.17310838951445e-06	8.423e-06
LINC01616	3	2.46e-05	4.999995000005e-06	0.000180284146307003	2.75073590215889e-06	4.646e-05
C12orf42	4	5.6e-05	1.3999986000014e-05	0.000375921185322673	1.3150290039698e-06	4.178e-05
LOC101928441	4	2.82e-05	3.999996000004e-06	1.34374792310752e-05	9.24571655236406e-07	1.735e-06
TUSC8	5	1.12e-05	8.999991000009e-06	0.000367787427103235	2.22957317925889e-06	0.000188
MLNR	5	5.6e-05	3.999996000004e-06	9.91096790795371e-06	2.77581218288692e-06	3.54e-06
DIAPH3-AS1	5	2.8e-06	6.999993000007e-06	6.11303220761234e-05	2.44687462203014e-07	4.983e-13
FOXA1	6	0.000529	1.1999988000012e-05	0.010252947205207	2.46354635755756e-06	0.001552
SLC46A1	9	0.000224	4.999995000005e-06	7.2110350588487e-05	8.29904187149566e-07	7.69e-06
PPP5C	11	8.4e-06	6.999993000007e-06	4.05015442735936e-06	1.67120591555567e-06	1.361e-06
CNTNAP5	12	1.67e-05	1.999998000002e-05	0.0429348917565275	2.34444906080769e-06	0.0002904
LINC00116	12	2.8e-06	3.999996000004e-06	3.39578908469725e-06	6.85928669752478e-07	5.043e-07
DEFB115	13	3.36e-05	7.999992000008e-06	3.86788026582522e-05	1.37153819568248e-06	5.23e-06
CXCL13	17	1.12e-05	4.999995000005e-06	0.000455546611934126	1.37813593037439e-06	4.972e-06
UPP1	20	2.8e-05	7.999992000008e-06	7.97473632302597e-06	7.59219257462362e-07	1.388e-07
