# Supplementary material for: TS: a powerful truncated test to detect novel disease associated genes using publicly available gWAS summary data
Source: BMC Bioinformatics. 2020 May 4;21:172. doi: 10.1186/s12859-020-3511-0 (PMC7199321; doi:10.1186/s12859-020-3511-0)
Supplement: Supplementary file 2 — Additional file 2 The TS and the other comparison methods are applied to the UKB data. [file 12859_2020_3511_MOESM2_ESM.csv]

GENE	CHR	TS	aSPU	GATES	GW	sig
NUP133	1	<1e-07	9.99999000001e-07	1.40211792855091e-05	7.97082216008604e-07	1.7e-06
VCAM1	1	<1e-07	0.0167983201679832	0.0089883055162158	0.0266955619543131	0.00053
PROX1-AS1	1	<1e-07	9.99999000001e-07	0.000612967135574792	3.59267541475446e-09	3e-12
SNORA55	1	<1e-07	7.999992000008e-06	2.44252322338234e-06	5.8533136346961e-05	9e-10
HEYL	1	<1e-07	0.0044995500449955	0.00183303521535051	0.00196174934967264	1.3e-07
PPCS	1	<1e-07	0.612838716128387	0.497441239090761	0.498393385757459	0.094
SARS	1	<1e-07	0.531846815318468	0.47164340424298	0.465254604269002	0.012
ADAM30	1	2e-07	9.99999000001e-07	2.90445973120461e-06	0.00110811228993568	1.1e-07
AQP10	1	<1e-07	6.4999935000065e-05	0.000233989929896437	4.70610968598129e-05	1.6e-05
PMF1-BGLAP	1	<1e-07	0.148585141485851	0.0730654810894689	0.0693675893634114	0.017
BGLAP	1	<1e-07	0.15038496150385	0.0730654810894689	0.0693675893634114	0.017
METTL18	1	<1e-07	0.343665633436656	0.22353059503688	0.22062666942724	0.017
C1orf112	1	<1e-07	0.354164583541646	0.22360367731334	0.219617604694265	0.017
LINC01657	1	<1e-07	0.473752624737526	0.806591095645175	0.276833669763834	0.13
SCARNA3	1	<1e-07	0.67973202679732	0.707710394474081	0.577502216478217	0.094
PDC	1	<1e-07	0.0854914508549145	0.0923466506913473	0.0604645003899298	0.059
MDM4	1	<1e-07	0.0158984101589841	0.0109713914581351	0.0185224331513847	0.003
PM20D1	1	<1e-07	0.001999800019998	0.000962103415038237	0.00193033236092766	9e-05
ACTA1	1	<1e-07	4.999995000005e-06	1.54030392956697e-05	1.0924907394072e-05	1.7e-06
SFMBT2	2	<1e-07	0.0121987801219878	0.452171599047606	0.00356304068126705	0.019
CTNNA3	2	<1e-07	0.0330966903309669	0.0368598563730736	0.0170425264636587	5.5e-05
C10orf11	2	<1e-07	0.604839516048395	0.501986877994991	0.291511014090053	0.0033
CSGALNACT2	2	<1e-07	0.000999900009999	0.00361276350727348	0.000198351448387868	4.6e-15
PARG	2	<1e-07	0.204179582041796	0.0765398463996899	0.108463803323178	0.0031
BICC1	2	<1e-07	4.999995000005e-06	2.5663303849516e-06	6.08148423841826e-07	2.1e-09
FAM35A	2	<1e-07	0.12008799120088	0.112456899023623	0.057264859016791	0.02
C10orf90	2	<1e-07	0.16978302169783	0.384720841502865	0.0813832548139552	0.036
PTCHD3	2	<1e-07	4.999995000005e-06	2.37245361138596e-05	7.43940691272371e-08	9.9e-08
LINC01264	2	<1e-07	0.0026997300269973	0.0011858383688232	0.00621927941498301	1.7e-14
MIR5100	2	<1e-07	0.000335999664000336	0.000152330998328342	0.000119296418097048	3.9e-14
RET	2	<1e-07	5.2999947000053e-05	0.00142830940539026	2.80783774401216e-05	2.4e-15
RASGEF1A	2	<1e-07	9.99999000001e-07	0.0389989510269937	5.26044855858475e-14	4.6e-15
BMS1P21	2	<1e-07	0.335966403359664	0.25799942156028	0.317826473518475	0.049
MBL1P	2	<1e-07	0.299070092990701	0.236938244290053	0.297300930189498	0.045
SFTPD	2	<1e-07	0.256274372562744	0.192695998339417	0.21151196019442	0.045
MAT1A	2	<1e-07	0.935106489351065	0.87	0.795410939135202	0.27
LINC01514	2	<1e-07	0.280771922807719	0.607890985560358	0.140952907745355	0.11
MICALCL	3	<1e-07	0.000230999769000231	0.000320672553564666	6.86554200088896e-05	2.9e-10
PARVA	3	<1e-07	0.000166999833000167	0.0004082882906268	0.000123058994071057	5.2e-10
LOC440040	3	<1e-07	5.0999949000051e-05	4.60877664083915e-05	9.45200967427118e-05	1.1e-05
MACROD1	3	<1e-07	0.0135986401359864	0.00579363403725404	0.00818087860678185	2.7e-10
CLMP	3	<1e-07	9.99999000001e-07	1.38457939274912e-06	5.34504185822904e-06	1.9e-13
MIR6124	3	<1e-07	7.999992000008e-06	4.6194600786969e-06	2.84431320595191e-05	7.6e-07
OR4C13	3	<1e-07	9.99999000001e-07	4.75225438140349e-06	3.78075161909115e-06	9e-07
FERMT3	3	<1e-07	0.000121999878000122	8.02905006632334e-05	6.28432489097053e-05	1.5e-10
DNAJC4	3	<1e-07	3.6999963000037e-05	2.52673921112833e-05	1.96279830042556e-05	2.9e-10
FZD4	3	<1e-07	0.462453754624538	0.444088708967769	0.369076803183996	0.081
MIR6756	3	<1e-07	0.691930806919308	0.872571292533781	0.464469238713231	0.18
ADIPOR2	4	<1e-07	9.99999000001e-07	9.14665216187624e-07	2.67219246293804e-05	1.1e-07
LINC00937	4	<1e-07	0.0940905909409059	0.493860849125432	0.0393361812320284	0.024
GRIN2B	4	<1e-07	0.0147985201479852	0.0234317396458022	0.00410464788377007	0.00036
KRT86	4	<1e-07	9.99999000001e-07	3.68356820449411e-07	2.9779775534422e-08	1.4e-07
KRT79	4	<1e-07	0.0146985301469853	0.00652152137773341	0.0154120569642622	0.0016
CCDC60	4	<1e-07	0.916708329167083	0.776944873590682	0.640675241014586	0.062
MIR3649	4	<1e-07	9.99999000001e-07	4.31609412744585e-07	4.80361040062333e-09	1.1e-07
CD9	4	<1e-07	9.99999000001e-07	6.04568992042945e-07	5.27701737851327e-06	5.4e-20
SMIM10L1	4	<1e-07	0.821417858214179	0.99	0.880555170190106	0.025
KANSL2	4	<1e-07	9.99999000001e-07	2.59557576235124e-06	5.16648182680157e-07	9.7e-07
SNORA2C	4	<1e-07	3.999996000004e-06	2.59557576235124e-06	5.16648182680157e-07	9.7e-07
MIR1291	4	<1e-07	4.999995000005e-06	2.59557576235124e-06	5.16648182680157e-07	9.7e-07
SNORA2A	4	<1e-07	9.99999000001e-07	2.59557576235124e-06	5.16648182680157e-07	9.7e-07
KRT83	4	<1e-07	9.99999000001e-07	1.18665424656146e-06	6.54435148295107e-08	1.4e-07
KRT85	4	<1e-07	3.999996000004e-06	7.13392202622105e-07	7.90712224763013e-06	1.4e-07
KRT84	4	<1e-07	9.99999000001e-07	4e-07	6.81775508271087e-07	1.4e-07
KRT6C	4	<1e-07	6.999993000007e-06	1.57511530848825e-05	5.24865068762814e-06	2.7e-07
KRT6A	4	<1e-07	1.1999988000012e-05	4.82355973398536e-05	1.13686640726973e-05	5.3e-07
KRT5	4	<1e-07	8.4999915000085e-05	0.000134015649594211	6.28801636910481e-05	6e-07
GLI1	4	<1e-07	0.68993100689931	0.525089402487397	0.437692213812551	0.046
TTC41P	4	<1e-07	0.0266973302669733	0.0124342624387819	0.0120217435506567	0.0017
MIR3652	4	<1e-07	0.0733926607339266	0.0945730380312614	0.060774809226363	0.036
MIR3922	4	<1e-07	0.414558544145585	0.335940545236328	0.309883170077356	0.044
UNC119B	4	<1e-07	0.085991400859914	0.0446764115513608	0.0444664127703891	0.01
MIR4700	4	<1e-07	0.0862913708629137	0.0446764115513608	0.0444664127703891	0.01
ACADS	4	<1e-07	0.0907909209079092	0.0446964808457315	0.0501972340110814	0.01
THSD1	5	<1e-07	0.00999900009999	0.0253564105514987	0.00398599326431581	0.0016
TMTC4	5	<1e-07	9.99999000001e-07	2.35765642808059e-05	5.26730851602153e-06	5.1e-07
NALCN-AS1	5	<1e-07	9.99999000001e-07	5.78296155878942e-05	3.95429718191842e-07	3.6e-10
LACC1	5	<1e-07	0.0160983901609839	0.0351204801911563	0.00838494265188911	0.0065
LINC00284	5	<1e-07	0.0447955204479552	0.239206409216479	0.0203151588789853	0.042
INTS6	5	<1e-07	5.4999945000055e-05	0.00016099228975232	3.40077771033842e-05	2.1e-05
VPS36	5	<1e-07	0.0712928707129287	0.0775024656362931	0.0353040510535429	0.0014
F10	5	<1e-07	0.494750524947505	0.50005155890094	0.290129862554969	0.029
NPAS3	6	<1e-07	7.6999923000077e-05	0.0187808780857382	2.12431121249246e-05	2.3e-05
TEP1	6	<1e-07	4.999995000005e-06	0.000115598546545963	6.39291112713991e-07	9.1e-09
G2E3	6	<1e-07	0.000173999826000174	0.000112983891767203	0.000116064055713849	4.6e-06
SCFD1	6	<1e-07	2.2999977000023e-05	6.06256858904992e-05	7.96360535981755e-06	2.9e-06
NUBPL	6	<1e-07	9.99999000001e-07	1.19697187299924e-05	2.15507337530951e-08	1.5e-06
AKAP6	6	<1e-07	1.0999989000011e-05	1.7650057739078e-05	7.17334459077179e-06	4.1e-09
L2HGDH	6	<1e-07	0.0016998300169983	0.00136515395299056	0.000293120423984319	0.00024
CDKL1	6	<1e-07	0.000366999633000367	0.000380800651286782	0.00015427326442774	7.8e-10
MAP4K5	6	<1e-07	0.000210999789000211	0.00197417881878928	6.05378889754205e-05	1.7e-08
SAV1	6	<1e-07	5.2999947000053e-05	0.000323678501672045	1.81495122290043e-05	2.8e-05
OR4K14	6	<1e-07	5.8999941000059e-05	1.60204213989877e-05	0.00139943125975606	1.8e-06
OR4L1	6	<1e-07	3.999996000004e-06	1.83580890713009e-06	2.58820583876052e-06	5.6e-12
OR4K17	6	<1e-07	9.99999000001e-07	8.76613323410784e-07	6.58859512382084e-08	4.8e-12
OR4N5	6	<1e-07	9.99999000001e-07	2.08571166078095e-06	6.47415338754059e-13	2e-11
OR11H4	6	<1e-07	9.99999000001e-07	9.52877792031252e-06	8.59442011978672e-13	6.5e-29
TTC5	6	<1e-07	9.99999000001e-07	1.18710183835737e-05	6.45580811031721e-10	1.9e-12
RPPH1	6	<1e-07	2.4999975000025e-05	0.000219263471533902	9.50706438462845e-06	1.2e-05
PARP2	6	<1e-07	2.4999975000025e-05	0.000115100167085944	1.22582886913358e-05	9.1e-09
RNASE9	6	<1e-07	9.99999000001e-07	1.14607757620586e-06	1.90336532936985e-05	9.4e-08
MIR624	6	<1e-07	0.0127987201279872	0.0100321426368319	0.00548056671742303	4.1e-05
AP4S1	6	<1e-07	3.999996000004e-06	9.68076397955488e-06	5.6077937379273e-06	7.8e-07
ARHGAP5-AS1	6	<1e-07	9.99999000001e-07	2.84696964859587e-07	5.3196947789047e-06	9.8e-08
ARHGAP5	6	<1e-07	3.8999961000039e-05	2.23810359454933e-05	0.000259477922834872	1e-11
ARF6	6	<1e-07	0.000237999762000238	7.03248345984463e-05	0.00165224018895016	6.6e-06
MIR4504	6	<1e-07	9.99999000001e-07	0.00112875075906922	7.12168104789182e-07	0.00024
ATP5S	6	<1e-07	9.99999000001e-07	0.000932498780190377	7.91366171880541e-11	7.8e-10
CIPC	6	<1e-07	0.250674932506749	0.18146607609468	0.249206760432331	0.03
ADSSL1	6	<1e-07	0.50984901509849	0.396633488067342	0.447684129804416	0.11
OCA2	7	<1e-07	9.99999000001e-07	0.000143972067905952	2.96258025778151e-06	3.5e-20
GALK2	7	<1e-07	0.561743825617438	0.515452306988818	0.279565126876514	0.032
CXADRP2	7	<1e-07	0.350964903509649	0.30080181269066	0.173700770581759	0.035
MAGEL2	7	<1e-07	0.0161983801619838	0.164900132839044	0.0066811104528303	0.005
MIR3942	7	<1e-07	0.0005999400059994	0.000575288797925438	0.00163879986971738	6.9e-05
CTXN2	7	<1e-07	0.259274072592741	0.324272978266917	0.134587879989709	0.02
LINGO1-AS1	7	<1e-07	0.0693930606939306	0.238634125651609	0.028664688773855	0.04
GOLGA6L5P	7	<1e-07	0.0984901509849015	0.0517352437563047	0.129452199787645	0.0024
OR4F4	7	<1e-07	8.999991000009e-06	0.000137357480186688	3.64693356631024e-06	4.2e-05
RBFOX1	8	<1e-07	0.913808619138086	0.739858951921027	0.582165348870864	0.0094
STX1B	8	<1e-07	0.0213978602139786	0.0338781416629683	0.0081546040647732	0.00074
SNORD3D	9	<1e-07	0.0006999300069993	0.00347829826333408	0.000273201131346498	0.00035
MTRNR2L1	9	<1e-07	9.99999000001e-07	4.34480904918168e-06	1.14492837433033e-09	7e-08
ZNF207	9	<1e-07	0.0723927607239276	0.047101500211398	0.0847354684627993	0.012
LINC02001	9	<1e-07	0.122287771222878	0.0463916817080719	0.0928043369617721	0.0072
SNORD7	9	<1e-07	0.121687831216878	0.0463916817080719	0.0928043369617721	0.0072
PEX12	9	<1e-07	0.12048795120488	0.0463916817080719	0.0928043369617721	0.0072
C17orf50	9	<1e-07	0.0690930906909309	0.0425996191977081	0.0588436522598579	0.0054
LYZL6	9	<1e-07	0.0382961703829617	0.0209441572580187	0.0330222295650076	0.0034
LRRC45	9	<1e-07	0.985201479852015	0.97	0.924905948726879	0.42
PTPRM	10	<1e-07	0.0691930806919308	0.0221808438742997	0.0857826769122707	0.00015
TUBB6	10	<1e-07	4.999995000005e-06	1.4060853824906e-05	5.63864788860613e-07	1.4e-13
ZBTB14	10	<1e-07	0.511448855114489	0.93	0.322909821032108	0.37
C18orf61	10	<1e-07	9.99999000001e-07	5.39969411294149e-07	3.31846194967511e-09	5.5e-08
CIDEA	10	<1e-07	9.99999000001e-07	2.53505844213385e-07	9.1599511309326e-09	9.1e-13
AFG3L2	10	<1e-07	9.99999000001e-07	2.47503872261126e-05	8.81732199229379e-05	1.7e-06
SOCS6	10	<1e-07	0.0985901409859014	0.041810118925522	0.0510926677043058	0.0033
LINC01909	10	<1e-07	0.0365963403659634	0.0454027531285609	0.0161225706916419	0.0066
RDH13	11	<1e-07	0.0950904909509049	0.0458354865624076	0.251637798337834	0.0048
DOT1L	11	<1e-07	8.999991000009e-06	0.000115474071109351	2.14318719637951e-06	8.1e-14
GNG7	11	<1e-07	9.99999000001e-07	6.47196815783525e-05	1.88924561883574e-07	4.7e-11
WDR62	11	<1e-07	0.190580941905809	0.359290602171495	0.105171312349856	0.054
DIRAS1	11	<1e-07	9.99999000001e-07	9.40646374721869e-07	2.24530595827055e-06	7.6e-08
SLC39A3	11	<1e-07	9.99999000001e-07	1.74679635529843e-06	5.02542052416288e-09	8.9e-08
SGTA	11	<1e-07	1.3999986000014e-05	2.74403679343743e-06	4.00653929512051e-05	8.9e-08
THOP1	11	<1e-07	9.99999000001e-07	2.63794184070057e-06	1.60364774896979e-07	6.9e-08
ZNF554	11	<1e-07	9.99999000001e-07	1.16093404024204e-06	1.47197254385389e-10	4.9e-21
ZNF555	11	<1e-07	9.99999000001e-07	8.17518896414116e-06	1.90508534936296e-06	4.9e-21
ZNF556	11	<1e-07	9.99999000001e-07	1.17652540001415e-05	2.70352069207114e-05	6e-15
ANGPTL4	11	<1e-07	0.0023997600239976	0.0030030806772097	0.00287994794994795	0.00049
MIR4999	11	<1e-07	0.020997900209979	0.00710623998974826	0.0214869460389553	0.00049
CALR3	11	<1e-07	0.0045995400459954	0.00876880262725738	0.00174458880125861	0.0034
MED26	11	<1e-07	0.010998900109989	0.00496879822065495	0.00947054166327099	0.0011
NR2F6	11	<1e-07	9.99999000001e-07	9.86357864578383e-05	1.14192712347562e-08	4.8e-10
USHBP1	11	<1e-07	9.99999000001e-07	1.14068402433591e-05	2.72348574042954e-07	9.1e-11
BABAM1	11	<1e-07	8.7999912000088e-05	6.81210963838854e-05	2.96427687394019e-05	7.1e-12
ANKLE1	11	<1e-07	0.000514999485000515	0.000709193626723322	0.000171668100267808	7.1e-12
VSTM2B	11	<1e-07	0.431056894310569	0.421016179932889	0.249647925959592	0.057
LOC100505585	11	<1e-07	0.0151984801519848	0.570250440021305	0.00489284739683309	0.065
ELSPBP1	11	<1e-07	0.630736926307369	0.653133322131021	0.455347650071675	0.12
CGB8	11	<1e-07	0.0150984901509849	0.00652783920181046	0.0186181975741333	0.0011
CGB7	11	<1e-07	0.0117988201179882	0.00652783920181046	0.0186181975741333	0.0011
TSKS	11	<1e-07	0.0132986701329867	0.00442473932673494	0.062460512253961	0.00079
GP6	11	<1e-07	0.075992400759924	0.0402656530178546	0.245501662423596	0.0016
SSC5D	11	<1e-07	0.93000699930007	0.876027756073442	0.759694645279153	0.3
EHBP1	12	<1e-07	0.0041995800419958	0.0473730004439255	0.000868308637292037	0.00073
DPP10	12	<1e-07	0.193980601939806	0.156703870543533	0.0610082661605622	0.00093
REEP1	12	<1e-07	0.0592940705929407	0.0444141458999384	0.0301126007862715	0.0077
CNTNAP5	12	<1e-07	0.154684531546845	0.0360462640203465	0.0493260761453181	0.00025
MIR3125	12	<1e-07	0.0010998900109989	0.000603810949455941	0.0234213797114498	6.8e-05
MIR646HG	13	<1e-07	0.000202999797000203	0.000258917411421241	6.56377062489e-05	2.1e-05
PHACTR3	13	<1e-07	0.00056999943000057	0.00113794050377467	0.00113142045360681	4.5e-06
SYCP2	13	<1e-07	1.1999988000012e-05	2.93589839414019e-05	4.35320454483801e-06	6.6e-06
AURKA	13	<1e-07	0.546145385461454	0.622367049353986	0.34142065528437	0.11
EDN3	13	<1e-07	0.0478952104789521	0.329324381958018	0.0227396435428806	0.018
FAM217B	13	<1e-07	4.999995000005e-06	2.43316552819729e-05	1.79326518190415e-07	6.6e-06
PPP1R3D	13	<1e-07	9.99999000001e-07	1.97716407324015e-05	7.08896545908999e-08	6.6e-06
C20orf197	13	<1e-07	9.99999000001e-07	0.000130764324443159	4.12483724732127e-07	2.9e-05
DYRK1A	14	<1e-07	3.999996000004e-06	1.11292959427797e-06	1.63885575610312e-06	7.5e-08
D21S2088E	14	<1e-07	0.911208879112089	0.936339595219333	0.778424912447531	0.13
UBE2G2	14	<1e-07	0.354764523547645	0.345122123767421	0.420087571856104	0.03
SYN3	15	<1e-07	0.428857114288571	0.460335326905663	0.177706042034537	0.0051
LARGE1	15	<1e-07	0.0016998300169983	0.00204476386410482	0.00888501399242103	4.1e-06
TBC1D22A-AS1	15	<1e-07	0.407659234076592	0.411341752099517	0.376944217064381	0.11
SBF1	15	<1e-07	0.365863413658634	0.337687933201788	0.214051908377388	0.09
DNAH1	16	<1e-07	0.0043995600439956	0.00114273965685735	0.0149120443729727	6.6e-05
CACNA2D3	16	<1e-07	0.0047995200479952	0.00267921594410748	0.174015712950094	1.8e-05
ROBO2	16	<1e-07	0.0423957604239576	0.0225238685861677	0.116638812882822	0.00011
ROBO1	16	<1e-07	0.377062293770623	0.435398694211045	0.137005293134979	0.0016
CADM2	16	<1e-07	0.0512948705129487	0.340112954868351	0.0130525371444255	0.00081
LOC101927394	16	<1e-07	0.249475052494751	0.3783148175205	0.11596276863035	0.017
CACNA1D	16	<1e-07	9.99999000001e-07	1.25473693656346e-05	1.66129434653328e-08	2.7e-31
CHDH	16	<1e-07	5.999994000006e-06	0.000266059800845936	1.27863536453706e-06	5.4e-27
MAGI1	16	<1e-07	0.0690930906909309	0.401221831269998	0.0273427659069151	0.0079
IQCF1	16	<1e-07	0.74042595740426	0.836808790030032	0.539443257120183	0.038
BAP1	16	<1e-07	0.0030996900309969	0.0012016233634906	0.00852716109205587	6.6e-05
PHF7	16	<1e-07	0.0028997100289971	0.000703899383066265	0.0116669320993695	5.3e-05
ARAP2	17	<1e-07	9.99999000001e-07	0.000284907192585697	1.01118823203628e-07	6.1e-17
SLC30A9	17	<1e-07	0.523347665233477	0.405466555304922	0.321966197904609	0.024
EXOC1	17	<1e-07	0.0005999400059994	0.0016834026046836	0.000238031740587536	0.00034
GHR	18	<1e-07	0.0311968803119688	0.0938627099429851	0.0132395331972113	0.0011
LINC02108	18	<1e-07	0.0010998900109989	0.000790001166999934	0.000555310014349608	9.4e-10
ENPP5	19	<1e-07	9.99999000001e-07	2.74157022620059e-05	2.95967662289863e-08	1.2e-12
PHACTR1	19	<1e-07	9.99999000001e-07	2.29934364268605e-06	1.72993874780758e-09	3.9e-08
LOC105374972	19	<1e-07	0.0891910808919108	0.0617513108627287	0.0413293711177734	0.0072
RCAN2	19	<1e-07	9.99999000001e-07	5.44127229569623e-05	7.24256834995138e-10	3.4e-08
ZKSCAN8	19	<1e-07	0.985401459854015	0.92	0.891904361654092	0.59
MTCH1	19	<1e-07	0.255274472552745	0.253600451961112	0.135371427548806	0.059
ABCC10	19	<1e-07	0.512048795120488	0.585736477249829	0.392383075647329	0.33
DLK2	19	<1e-07	0.508149185081492	0.585736477249829	0.392383075647329	0.33
ENPP4	19	<1e-07	9.99999000001e-07	4.00045485107323e-05	3.15874149503514e-07	5.4e-06
LOC100130673	20	<1e-07	9.99999000001e-07	1.69005525903176e-06	2.29768848392098e-09	4.5e-07
C7orf65	20	<1e-07	0.426857314268573	0.429678626174086	0.246757085180512	0.096
HPVC1	20	<1e-07	0.0622937706229377	0.0622958960939137	0.0379471529404563	0.016
DCTN6	21	<1e-07	0.0511948805119488	0.0324640820176302	0.0711012597829621	0.0078
LINC00293	21	<1e-07	0.168683131686831	0.279983664440059	0.0921962526858223	0.054
PTENP1-AS	22	<1e-07	0.324867513248675	0.218634033194145	0.659350213195131	0.022
PPIEL	1	2.8e-06	9.99999000001e-07	9.90339922129703e-07	1.07872436994061e-06	9e-10
ARMC4P1	2	2.8e-06	9.99999000001e-07	7.31697489256585e-07	1.13940323731576e-07	2e-07
RGS10	2	2.81e-05	9.99999000001e-07	1.2790084857081e-05	7.57118762240161e-07	8e-07
MIR4703	5	0.000643	9.99999000001e-07	3.02579363854024e-06	1.16794977433887e-06	2.9e-07
MITF	16	2.8e-06	9.99999000001e-07	1.30649449992834e-05	9.18212453959732e-07	1.7e-07
PLK2	18	2.8e-05	9.99999000001e-07	5.62574130656012e-06	1.36469136147177e-06	5.5e-09
NOTCH2	1	2.8e-05	2.999997000003e-06	8.2021907072552e-07	0.000121276108053903	1.1e-07
SNORA2B	4	2.8e-06	3.999996000004e-06	2.59557576235124e-06	5.16648182680157e-07	9.7e-07
CCNT1	4	2.8e-06	2.999997000003e-06	1.35915980946391e-06	3.51182614385828e-06	4.4e-07
RNASE11	6	2.8e-05	1.1999988000012e-05	1.15371431764726e-06	0.000116499778095136	1.1e-07
MIR548AG2	13	2.8e-06	1.0999989000011e-05	1.03718116202295e-06	7.13935279477823e-07	1.1e-07
MIR6070	14	2.8e-05	3.999996000004e-06	1.95738200704563e-06	6.73525009188269e-05	3e-07
MIR4444-2	16	2.8e-05	1.0999989000011e-05	2.35531471546443e-06	1.841104064082e-05	2e-13
BLOC1S5-TXNDC5	19	0.002811	5.999994000006e-06	2.36985736798528e-06	8.75173453840361e-06	1.5e-07
PIP5K1P1	19	0.000112	1.0999989000011e-05	1.17395545247168e-06	1.35251572179751e-05	1.5e-07
PROM2	12	5.6e-06	9.99999000001e-06	2.87077593064066e-06	2.07807317731401e-06	2.8e-07
